# Supplementary material for: Leptin Receptors in RIP-Cre25Mgn Neurons Mediate Anti-dyslipidemia Effects of Leptin in Insulin-Deficient Mice
Source: Front Endocrinol (Lausanne). 2020 Sep 23;11:588447. doi: 10.3389/fendo.2020.588447 (PMC7538546; doi:10.3389/fendo.2020.588447)
Supplement: Supplementary file 2 [file Table_2.XLSX]

## Sheet: Sheet1
Gene	Primers
Lxra	AGGAGTGTCGACTTCGCAAA
	CTCTTCTTGCCGCTTCAGTTT
Srepb-1a	GGCCGAGATGTGCGAACT
	TTGTTGATGAGCTGGAGCATGT
Srepb-1c	GGAGCCATGGATTGCACATT
	GGCCCGGGAAGTCACTGT
Srepb-2	CTGGAGAAGGTGGGTGACCG
	CGCCCAGCTTGACAATCATC
Fasn	GTGCTAGGTGTTGAGGGCCG
	CCATCCCTGAGCAGATGAACC
Gpat	CAACACCATCCCCGACATC
	GTGACCTTCGATTATGCGATCA
Scd1	CCGGAGACCCCTTAGATCGA
	TAGCCTGTAAAAGATTTCTGCAAACC
Pparg	CGTACGGCAATGGCTTTATC
	AACGGCTTCCTCAGGTTCTT
Foxo1	TCATGGATGGAGATACCTTGGA
	CTTGACACTGTGTGGGAAGCTT
Cd36	GGAACTGTGGGCTCATTGC
	CATGAGAATGCCTCCAAACAC
Spt1	CCGCTCCTTCGTGGTTGA
	GGAGGTAACGAAGCAGAAAAGC
Sirt1	TGCTGGCCTAATAGACTTGCA
	GCACCGTGGAATATGTAACGA
Lpl	GGACTGAGAATGGCAAGCAA
	CCACTGTGCCGTACAGAGAAA
Pck1	CTGCATAACGGTCTGGACTTC
	CAGCAACTGCCCGTACTCC
Acaca	ATGGGCGGAATGGTCTCTTTC
	TGGGGACCTTGTCTTCATCAT
Pnpla2	ATGTTCCCGAGGGAGACCAA
	GAGGCTCCGTAGATGTGAGTG
Lipe	GATTTACGCACGATGACACAGT
	ACCTGCAAAGACATTAGACAGC
Glut4	CATGGCTGTCGCTGGTTTCT
	CATACTGGAAACCCATGCCG
Hk2	CCTTTGTGAGGTCAACTCCG
	CTGTCACCCTTACTCGGAGCAC
Ldha	GCCCTGCTGCCAAGTGGTAC
	TGCAGTTGGCAGTGTGTCTCAG
Ldhb	CGTGGCTGACCTCATCGAGT
	GTAGACACGGGGTGAATCCG
Pfkm	TGGGTCAGACTTCAGCATCG
	GGTCACAAGTCGTGCAGATGG
